# Supplementary material for: TIcagrelor in Rotational Atherectomy to Reduce TROPonin Enhancement: The TIRATROP Study, A Randomized Controlled Trial
Source: J Clin Med. 2023 Feb 11;12(4):1445. doi: 10.3390/jcm12041445 (PMC9964861; doi:10.3390/jcm12041445)
Supplement: Supplementary file 1 [file jcm-12-01445-s001.zip]

Archive with 1 entries (1 files):
- jcm-2205564-supplementary.pdf
